# Supplementary material for: ADAM: advanced design and AI-driven modeling for plant tissue culture media optimization
Source: Plant Methods. 2026 Apr 26;22:44. doi: 10.1186/s13007-026-01534-5 (PMC13130802; doi:10.1186/s13007-026-01534-5)
Supplement: Supplementary file 2 — Additional file 2: Data S4. Raw experimental data of Use Case I. Complete dataset from Hesami et al. [36] containing 729 observations from 81 treatment combinations with 4 input variables (BAP, IBA, phloroglucinol, and sucrose concentrations) and 4 response variables (proliferation rate, shoot number, shoot length, and basal callus weight). [file 13007_2026_1534_MOESM2_ESM.csv]

BA	IBA	PG	Sucrose	PR	SN	SL	BCW
0	0	0	43,82	0	0	0	0
0	0	0	43,82	0	0	0	0
0	0	0	43,82	0	0	0	0
0	0	0	43,82	0	0	0	0
0	0	0	43,82	0	0	0	0
0	0	0	43,82	0	0	0	0
0	0	0	43,82	0	0	0	0
0	0	0	43,82	0	0	0	0
0	0	0	43,82	0	0	0	0
0	0,25	0	43,82	0	0	0	0
0	0,25	0	43,82	0	0	0	0
0	0,25	0	43,82	0	0	0	0
0	0,25	0	43,82	0	0	0	0
0	0,25	0	43,82	0	0	0	0
0	0,25	0	43,82	0	0	0	0
0	0,25	0	43,82	0	0	0	0
0	0,25	0	43,82	0	0	0	0
0	0,25	0	43,82	0	0	0	0
0	0,49	0	43,82	0	0	0	0
0	0,49	0	43,82	0	0	0	0
0	0,49	0	43,82	0	0	0	0
0	0,49	0	43,82	0	0	0	0
0	0,49	0	43,82	0	0	0	0
0	0,49	0	43,82	0	0	0	0
0	0,49	0	43,82	0	0	0	0
0	0,49	0	43,82	0	0	0	0
0	0,49	0	43,82	0	0	0	0
2,22	0	0	43,82	20	1	2,5	0
2,22	0	0	43,82	40	1,5	2,6	0
2,22	0	0	43,82	40	2	3,1	0
2,22	0	0	43,82	20	1	1,9	0
2,22	0	0	43,82	40	2	2,4	0
2,22	0	0	43,82	20	1	2,3	0
2,22	0	0	43,82	40	1	2,2	0
2,22	0	0	43,82	40	1,5	2,7	0
2,22	0	0	43,82	20	1	1,9	0
2,22	0,25	0	43,82	40	2	2,6	0
2,22	0,25	0	43,82	40	1,5	3,1	0
2,22	0,25	0	43,82	20	1	3,5	0
2,22	0,25	0	43,82	40	1	2,1	0
2,22	0,25	0	43,82	40	2	2,5	0
2,22	0,25	0	43,82	40	2	3,1	0
2,22	0,25	0	43,82	40	1,5	2,2	0
2,22	0,25	0	43,82	20	2	2,7	0
2,22	0,25	0	43,82	20	1	2,4	0
2,22	0,49	0	43,82	40	2	2,5	0
2,22	0,49	0	43,82	40	1,5	2,3	0
2,22	0,49	0	43,82	20	2	3,6	0
2,22	0,49	0	43,82	20	1	3,1	0
2,22	0,49	0	43,82	20	2	2,1	0
2,22	0,49	0	43,82	20	1	2,4	0
2,22	0,49	0	43,82	20	1	2,2	0
2,22	0,49	0	43,82	40	1	2,8	0
2,22	0,49	0	43,82	40	1	2,1	0
4,44	0	0	43,82	40	1	3,8	0,1
4,44	0	0	43,82	20	1	3,1	0
4,44	0	0	43,82	40	1,5	2,5	0
4,44	0	0	43,82	60	1,3	2,5	0,2
4,44	0	0	43,82	40	2	2,3	0
4,44	0	0	43,82	60	1	2,7	0
4,44	0	0	43,82	60	2	2,2	0
4,44	0	0	43,82	20	3	2,4	0,1
4,44	0	0	43,82	20	1	3,2	0
4,44	0,25	0	43,82	40	2	3,8	0,1
4,44	0,25	0	43,82	60	1,7	2,6	0,2
4,44	0,25	0	43,82	40	1	3,2	0
4,44	0,25	0	43,82	20	3	2,4	0,3
4,44	0,25	0	43,82	40	2	2,9	0
4,44	0,25	0	43,82	60	2	2,1	0,1
4,44	0,25	0	43,82	60	1,3	3,5	0,1
4,44	0,25	0	43,82	20	1	3	0,1
4,44	0,25	0	43,82	40	1,5	3,1	0
4,44	0,49	0	43,82	60	2	3,6	0,2
4,44	0,49	0	43,82	60	1,7	3,1	0
4,44	0,49	0	43,82	40	2	3	0,1
4,44	0,49	0	43,82	60	3	2,5	0,3
4,44	0,49	0	43,82	60	1,7	2,9	0
4,44	0,49	0	43,82	60	1,7	3,1	0,1
4,44	0,49	0	43,82	40	2	2,2	0,3
4,44	0,49	0	43,82	60	1,7	2,4	0,3
4,44	0,49	0	43,82	60	1	3,2	0,1
0	0	0,2	43,82	0	0	0	0
0	0	0,2	43,82	0	0	0	0
0	0	0,2	43,82	0	0	0	0
0	0	0,2	43,82	0	0	0	0
0	0	0,2	43,82	0	0	0	0
0	0	0,2	43,82	0	0	0	0
0	0	0,2	43,82	0	0	0	0
0	0	0,2	43,82	0	0	0	0
0	0	0,2	43,82	0	0	0	0
0	0,25	0,2	43,82	0	0	0	0
0	0,25	0,2	43,82	0	0	0	0
0	0,25	0,2	43,82	0	0	0	0
0	0,25	0,2	43,82	0	0	0	0
0	0,25	0,2	43,82	0	0	0	0
0	0,25	0,2	43,82	0	0	0	0
0	0,25	0,2	43,82	0	0	0	0
0	0,25	0,2	43,82	0	0	0	0
0	0,25	0,2	43,82	0	0	0	0
0	0,49	0,2	43,82	0	0	0	0
0	0,49	0,2	43,82	0	0	0	0
0	0,49	0,2	43,82	0	0	0	0
0	0,49	0,2	43,82	0	0	0	0
0	0,49	0,2	43,82	0	0	0	0
0	0,49	0,2	43,82	0	0	0	0
0	0,49	0,2	43,82	0	0	0	0
0	0,49	0,2	43,82	0	0	0	0
0	0,49	0,2	43,82	0	0	0	0
2,22	0	0,2	43,82	40	2	3,3	0
2,22	0	0,2	43,82	60	1	2,7	0
2,22	0	0,2	43,82	40	1,5	3,6	0
2,22	0	0,2	43,82	60	2	2,1	0
2,22	0	0,2	43,82	40	2	2,5	0
2,22	0	0,2	43,82	60	1,7	2,4	0
2,22	0	0,2	43,82	60	2	2,9	0
2,22	0	0,2	43,82	60	3	2,7	0
2,22	0	0,2	43,82	20	1	3,1	0
2,22	0,25	0,2	43,82	40	3,3	3,9	0
2,22	0,25	0,2	43,82	80	3,3	3,5	0
2,22	0,25	0,2	43,82	60	3,6	3,4	0
2,22	0,25	0,2	43,82	80	3,3	2,5	0
2,22	0,25	0,2	43,82	80	3,3	2,6	0
2,22	0,25	0,2	43,82	60	2	2,8	0
2,22	0,25	0,2	43,82	60	2	2,6	0
2,22	0,25	0,2	43,82	60	2,7	3,1	0
2,22	0,25	0,2	43,82	40	2	2,7	0
2,22	0,49	0,2	43,82	60	3,3	2,7	0
2,22	0,49	0,2	43,82	60	3,3	2,5	0
2,22	0,49	0,2	43,82	80	3,7	3,9	0
2,22	0,49	0,2	43,82	40	3	4,1	0
2,22	0,49	0,2	43,82	40	2,7	3,3	0
2,22	0,49	0,2	43,82	60	1,7	3,6	0
2,22	0,49	0,2	43,82	60	1,3	2,7	0
2,22	0,49	0,2	43,82	40	2	2,9	0
2,22	0,49	0,2	43,82	60	2	3,2	0
4,44	0	0,2	43,82	20	1	3,8	0,1
4,44	0	0,2	43,82	40	1,5	3,1	0
4,44	0	0,2	43,82	40	2	2,5	0
4,44	0	0,2	43,82	20	1	2,5	0,2
4,44	0	0,2	43,82	40	2	2,3	0
4,44	0	0,2	43,82	20	1	2,7	0,1
4,44	0	0,2	43,82	40	1	2,2	0,2
4,44	0	0,2	43,82	40	1,5	2,4	0,1
4,44	0	0,2	43,82	20	1	3,2	0
4,44	0,25	0,2	43,82	40	2	4,1	0,1
4,44	0,25	0,2	43,82	40	2	3,6	0,2
4,44	0,25	0,2	43,82	60	3,3	2,9	0,4
4,44	0,25	0,2	43,82	20	2	2,9	0,3
4,44	0,25	0,2	43,82	40	2,3	3,1	0,1
4,44	0,25	0,2	43,82	20	2	3,5	0,1
4,44	0,25	0,2	43,82	60	2	3,2	0
4,44	0,25	0,2	43,82	40	2	3,6	0,1
4,44	0,25	0,2	43,82	40	1	3	0,1
4,44	0,49	0,2	43,82	60	3,5	4,5	0,2
4,44	0,49	0,2	43,82	40	2,7	4,2	0,3
4,44	0,49	0,2	43,82	60	3,6	3,1	0,1
4,44	0,49	0,2	43,82	40	3,4	3,6	0,3
4,44	0,49	0,2	43,82	60	3,1	3,7	0
4,44	0,49	0,2	43,82	40	2	3,7	0,2
4,44	0,49	0,2	43,82	80	3,7	3,9	0,3
4,44	0,49	0,2	43,82	60	2,3	4,1	0,3
4,44	0,49	0,2	43,82	60	3,3	3,3	0,2
0	0	0,4	43,82	0	0	0	0
0	0	0,4	43,82	0	0	0	0
0	0	0,4	43,82	0	0	0	0
0	0	0,4	43,82	0	0	0	0
0	0	0,4	43,82	0	0	0	0
0	0	0,4	43,82	0	0	0	0
0	0	0,4	43,82	0	0	0	0
0	0	0,4	43,82	0	0	0	0
0	0	0,4	43,82	0	0	0	0
0	0,25	0,4	43,82	0	0	0	0
0	0,25	0,4	43,82	0	0	0	0
0	0,25	0,4	43,82	0	0	0	0
0	0,25	0,4	43,82	0	0	0	0
0	0,25	0,4	43,82	0	0	0	0
0	0,25	0,4	43,82	0	0	0	0
0	0,25	0,4	43,82	0	0	0	0
0	0,25	0,4	43,82	0	0	0	0
0	0,25	0,4	43,82	0	0	0	0
0	0,49	0,4	43,82	0	0	0	0
0	0,49	0,4	43,82	0	0	0	0
0	0,49	0,4	43,82	0	0	0	0
0	0,49	0,4	43,82	0	0	0	0
0	0,49	0,4	43,82	0	0	0	0
0	0,49	0,4	43,82	0	0	0	0
0	0,49	0,4	43,82	0	0	0	0
0	0,49	0,4	43,82	0	0	0	0
0	0,49	0,4	43,82	0	0	0	0
2,22	0	0,4	43,82	60	2,3	3,6	0
2,22	0	0,4	43,82	40	2	3,9	0
2,22	0	0,4	43,82	80	3,3	4,1	0
2,22	0	0,4	43,82	60	2,7	2,9	0
2,22	0	0,4	43,82	60	2,7	3,2	0
2,22	0	0,4	43,82	40	3,3	3,1	0
2,22	0	0,4	43,82	60	3,3	3,5	0
2,22	0	0,4	43,82	80	2,3	3,7	0
2,22	0	0,4	43,82	40	2	3,1	0
2,22	0,25	0,4	43,82	80	2,7	4,5	0
2,22	0,25	0,4	43,82	60	3,3	3,6	0
2,22	0,25	0,4	43,82	40	3,3	3,9	0
2,22	0,25	0,4	43,82	40	3,3	3,1	0
2,22	0,25	0,4	43,82	20	1,5	3,5	0
2,22	0,25	0,4	43,82	80	3	3,6	0
2,22	0,25	0,4	43,82	40	2,7	3,2	0
2,22	0,25	0,4	43,82	60	3	3,9	0
2,22	0,25	0,4	43,82	60	2	3,4	0
2,22	0,49	0,4	43,82	80	4,1	3,6	0
2,22	0,49	0,4	43,82	60	3,9	3,9	0
2,22	0,49	0,4	43,82	40	3,2	4,1	0
2,22	0,49	0,4	43,82	80	3,4	4,3	0
2,22	0,49	0,4	43,82	80	3,3	4,6	0
2,22	0,49	0,4	43,82	40	3,9	4,4	0
2,22	0,49	0,4	43,82	60	3,8	3,6	0
2,22	0,49	0,4	43,82	80	3,5	3,9	0
2,22	0,49	0,4	43,82	60	3,7	4,1	0
4,44	0	0,4	43,82	40	2	4,3	0,2
4,44	0	0,4	43,82	40	2,3	3,6	0
4,44	0	0,4	43,82	60	2,7	3,1	0,2
4,44	0	0,4	43,82	40	2	3,2	0,1
4,44	0	0,4	43,82	60	2	3,9	0,1
4,44	0	0,4	43,82	40	2	4,1	0,1
4,44	0	0,4	43,82	20	2	3,5	0,1
4,44	0	0,4	43,82	40	2	3,3	0,2
4,44	0	0,4	43,82	60	3,3	4,1	0,2
4,44	0,25	0,4	43,82	60	4,5	4,3	0,2
4,44	0,25	0,4	43,82	60	3,9	3,9	0,3
4,44	0,25	0,4	43,82	80	3,2	3,9	0,3
4,44	0,25	0,4	43,82	80	3,5	3,5	0,4
4,44	0,25	0,4	43,82	80	3,6	3,1	0,2
4,44	0,25	0,4	43,82	80	3,1	3,3	0,2
4,44	0,25	0,4	43,82	60	4,1	3,6	0,1
4,44	0,25	0,4	43,82	60	3,3	4,1	0
4,44	0,25	0,4	43,82	80	3,7	3,7	0,3
4,44	0,49	0,4	43,82	80	3,9	4,6	0,4
4,44	0,49	0,4	43,82	60	4,1	3,4	0,3
4,44	0,49	0,4	43,82	80	3,5	3,4	0,2
4,44	0,49	0,4	43,82	40	3,3	3,7	0,5
4,44	0,49	0,4	43,82	60	3,1	4,1	0,1
4,44	0,49	0,4	43,82	60	2,9	4,3	0,1
4,44	0,49	0,4	43,82	60	3,3	3,8	0,4
4,44	0,49	0,4	43,82	60	3,1	4,4	0,2
4,44	0,49	0,4	43,82	60	3,5	3,6	0,3
0	0	0	87,64	0	0	0	0
0	0	0	87,64	0	0	0	0
0	0	0	87,64	0	0	0	0
0	0	0	87,64	0	0	0	0
0	0	0	87,64	0	0	0	0
0	0	0	87,64	0	0	0	0
0	0	0	87,64	0	0	0	0
0	0	0	87,64	0	0	0	0
0	0	0	87,64	0	0	0	0
0	0,25	0	87,64	0	0	0	0
0	0,25	0	87,64	0	0	0	0
0	0,25	0	87,64	0	0	0	0
0	0,25	0	87,64	0	0	0	0
0	0,25	0	87,64	0	0	0	0
0	0,25	0	87,64	0	0	0	0
0	0,25	0	87,64	0	0	0	0
0	0,25	0	87,64	0	0	0	0
0	0,25	0	87,64	0	0	0	0
0	0,49	0	87,64	0	0	0	0
0	0,49	0	87,64	0	0	0	0
0	0,49	0	87,64	0	0	0	0
0	0,49	0	87,64	0	0	0	0
0	0,49	0	87,64	0	0	0	0
0	0,49	0	87,64	0	0	0	0
0	0,49	0	87,64	0	0	0	0
0	0,49	0	87,64	0	0	0	0
0	0,49	0	87,64	0	0	0	0
2,22	0	0	87,64	60	5,9	3,1	0
2,22	0	0	87,64	80	5,6	3,2	0
2,22	0	0	87,64	60	6,3	3,9	0
2,22	0	0	87,64	40	4,5	2,8	0
2,22	0	0	87,64	60	5,2	3,3	0
2,22	0	0	87,64	40	5,5	2,9	0
2,22	0	0	87,64	60	5,3	3,5	0
2,22	0	0	87,64	60	4,9	3,7	0
2,22	0	0	87,64	80	6,5	3,3	0
2,22	0,25	0	87,64	60	5,6	3,6	0
2,22	0,25	0	87,64	40	6,1	3,5	0
2,22	0,25	0	87,64	60	5,4	4,1	0,2
2,22	0,25	0	87,64	40	5,3	3,2	0
2,22	0,25	0	87,64	40	4,9	3,6	0
2,22	0,25	0	87,64	80	5,1	3,3	0,1
2,22	0,25	0	87,64	40	5,5	3,5	0
2,22	0,25	0	87,64	60	5,8	3,1	0,1
2,22	0,25	0	87,64	40	5,2	3,6	0
2,22	0,49	0	87,64	60	3,3	3,9	0
2,22	0,49	0	87,64	40	2,7	4,3	0,2
2,22	0,49	0	87,64	60	3	4,6	0,1
2,22	0,49	0	87,64	60	4,3	3,5	0
2,22	0,49	0	87,64	40	3,6	3,6	0,1
2,22	0,49	0	87,64	40	2	5,1	0,1
2,22	0,49	0	87,64	60	3,3	3,9	0
2,22	0,49	0	87,64	40	2	4,6	0,1
2,22	0,49	0	87,64	40	3,7	4,1	0,2
4,44	0	0	87,64	60	3,7	4,1	0,2
4,44	0	0	87,64	40	2	3,3	0,1
4,44	0	0	87,64	80	3,6	3,9	0,1
4,44	0	0	87,64	40	2	3,1	0,2
4,44	0	0	87,64	60	3,3	3,3	0
4,44	0	0	87,64	40	2	3,8	0,1
4,44	0	0	87,64	80	4,6	3,6	0
4,44	0	0	87,64	40	2	3,5	0,1
4,44	0	0	87,64	40	2	3,7	0,1
4,44	0,25	0	87,64	80	3,2	3,9	0,1
4,44	0,25	0	87,64	40	2,6	4,3	0,2
4,44	0,25	0	87,64	60	2	4,1	0
4,44	0,25	0	87,64	80	3,3	3,5	0,3
4,44	0,25	0	87,64	60	3,3	3,9	0
4,44	0,25	0	87,64	60	3,3	4,2	0,1
4,44	0,25	0	87,64	40	2	3,8	0,1
4,44	0,25	0	87,64	60	2	4,1	0,1
4,44	0,25	0	87,64	40	2	3,7	0
4,44	0,49	0	87,64	80	3,9	4,9	0,2
4,44	0,49	0	87,64	80	4,3	5,1	0
4,44	0,49	0	87,64	60	3,3	4,1	0,1
4,44	0,49	0	87,64	80	3,7	4,3	0,3
4,44	0,49	0	87,64	40	2	4,4	0,1
4,44	0,49	0	87,64	40	2	5,1	0,1
4,44	0,49	0	87,64	60	3,3	4,7	0,3
4,44	0,49	0	87,64	40	2	4,4	0,3
4,44	0,49	0	87,64	60	3,3	4,6	0,1
0	0	0,2	87,64	0	0	0	0
0	0	0,2	87,64	0	0	0	0
0	0	0,2	87,64	0	0	0	0
0	0	0,2	87,64	0	0	0	0
0	0	0,2	87,64	0	0	0	0
0	0	0,2	87,64	0	0	0	0
0	0	0,2	87,64	0	0	0	0
0	0	0,2	87,64	0	0	0	0
0	0	0,2	87,64	0	0	0	0
0	0,25	0,2	87,64	0	0	0	0
0	0,25	0,2	87,64	0	0	0	0
0	0,25	0,2	87,64	0	0	0	0
0	0,25	0,2	87,64	0	0	0	0
0	0,25	0,2	87,64	0	0	0	0
0	0,25	0,2	87,64	0	0	0	0
0	0,25	0,2	87,64	0	0	0	0
0	0,25	0,2	87,64	0	0	0	0
0	0,25	0,2	87,64	0	0	0	0
0	0,49	0,2	87,64	0	0	0	0
0	0,49	0,2	87,64	0	0	0	0
0	0,49	0,2	87,64	0	0	0	0
0	0,49	0,2	87,64	0	0	0	0
0	0,49	0,2	87,64	0	0	0	0
0	0,49	0,2	87,64	0	0	0	0
0	0,49	0,2	87,64	0	0	0	0
0	0,49	0,2	87,64	0	0	0	0
0	0,49	0,2	87,64	0	0	0	0
2,22	0	0,2	87,64	80	9,6	3,6	0
2,22	0	0,2	87,64	100	8,1	4,9	0
2,22	0	0,2	87,64	80	8,9	4,1	0
2,22	0	0,2	87,64	100	9,3	3,9	0
2,22	0	0,2	87,64	100	8,8	4,5	0
2,22	0	0,2	87,64	100	8,5	3,8	0
2,22	0	0,2	87,64	100	9,2	3,9	0
2,22	0	0,2	87,64	80	8,3	4,4	0
2,22	0	0,2	87,64	100	8,7	4,7	0
2,22	0,25	0,2	87,64	100	13,6	5,1	0,1
2,22	0,25	0,2	87,64	100	11,9	3,9	0
2,22	0,25	0,2	87,64	100	11,5	4,3	0,1
2,22	0,25	0,2	87,64	100	12,3	4,8	0
2,22	0,25	0,2	87,64	100	12,6	4,3	0
2,22	0,25	0,2	87,64	100	13,4	4,9	0,2
2,22	0,25	0,2	87,64	100	13,1	5,1	0,1
2,22	0,25	0,2	87,64	100	13,5	4,4	0
2,22	0,25	0,2	87,64	100	12,9	4,6	0,1
2,22	0,49	0,2	87,64	100	12,4	5,3	0,1
2,22	0,49	0,2	87,64	100	10,6	5,1	0,2
2,22	0,49	0,2	87,64	100	11,3	4,9	0,1
2,22	0,49	0,2	87,64	100	11,9	4,7	0
2,22	0,49	0,2	87,64	100	12,1	4,1	0
2,22	0,49	0,2	87,64	100	10,9	4,4	0,1
2,22	0,49	0,2	87,64	100	11,1	5,1	0
2,22	0,49	0,2	87,64	100	11,6	5,2	0,1
2,22	0,49	0,2	87,64	100	11,2	4,6	0
4,44	0	0,2	87,64	80	6,9	5,3	0,1
4,44	0	0,2	87,64	100	7,3	4,9	0
4,44	0	0,2	87,64	100	6,1	4,3	0,2
4,44	0	0,2	87,64	80	6,5	4,1	0,2
4,44	0	0,2	87,64	80	7,1	5,2	0
4,44	0	0,2	87,64	80	6,3	5,3	0,1
4,44	0	0,2	87,64	100	6,6	5,2	0,2
4,44	0	0,2	87,64	80	7,3	4,5	0,1
4,44	0	0,2	87,64	60	6,7	4,8	0,1
4,44	0,25	0,2	87,64	100	8,9	5,5	0,1
4,44	0,25	0,2	87,64	80	7,6	5,2	0,2
4,44	0,25	0,2	87,64	100	8,3	4,9	0,4
4,44	0,25	0,2	87,64	100	8,8	4,9	0,3
4,44	0,25	0,2	87,64	100	7,9	5,4	0,2
4,44	0,25	0,2	87,64	80	8,5	4,8	0,1
4,44	0,25	0,2	87,64	100	8,1	5,3	0,1
4,44	0,25	0,2	87,64	100	7,7	4,8	0,2
4,44	0,25	0,2	87,64	100	7,9	5,1	0,1
4,44	0,49	0,2	87,64	100	8,8	6,1	0,3
4,44	0,49	0,2	87,64	100	9,7	5,3	0,3
4,44	0,49	0,2	87,64	100	8,3	5,5	0,2
4,44	0,49	0,2	87,64	100	8,9	6,1	0,3
4,44	0,49	0,2	87,64	100	9,6	5,4	0,1
4,44	0,49	0,2	87,64	100	9,3	5,9	0,1
4,44	0,49	0,2	87,64	100	8,8	5,8	0,4
4,44	0,49	0,2	87,64	100	9,1	6,1	0,2
4,44	0,49	0,2	87,64	100	9,4	5,5	0,3
0	0	0,4	87,64	0	0	0	0
0	0	0,4	87,64	0	0	0	0
0	0	0,4	87,64	0	0	0	0
0	0	0,4	87,64	0	0	0	0
0	0	0,4	87,64	0	0	0	0
0	0	0,4	87,64	0	0	0	0
0	0	0,4	87,64	0	0	0	0
0	0	0,4	87,64	0	0	0	0
0	0	0,4	87,64	0	0	0	0
0	0,25	0,4	87,64	0	0	0	0
0	0,25	0,4	87,64	0	0	0	0
0	0,25	0,4	87,64	0	0	0	0
0	0,25	0,4	87,64	0	0	0	0
0	0,25	0,4	87,64	0	0	0	0
0	0,25	0,4	87,64	0	0	0	0
0	0,25	0,4	87,64	0	0	0	0
0	0,25	0,4	87,64	0	0	0	0
0	0,25	0,4	87,64	0	0	0	0
0	0,49	0,4	87,64	0	0	0	0
0	0,49	0,4	87,64	0	0	0	0
0	0,49	0,4	87,64	0	0	0	0
0	0,49	0,4	87,64	0	0	0	0
0	0,49	0,4	87,64	0	0	0	0
0	0,49	0,4	87,64	0	0	0	0
0	0,49	0,4	87,64	0	0	0	0
0	0,49	0,4	87,64	0	0	0	0
0	0,49	0,4	87,64	0	0	0	0
2,22	0	0,4	87,64	80	8,9	4,5	0
2,22	0	0,4	87,64	100	8,5	5,6	0
2,22	0	0,4	87,64	80	8,3	5,1	0
2,22	0	0,4	87,64	100	9,1	4,7	0
2,22	0	0,4	87,64	80	8,6	5,1	0
2,22	0	0,4	87,64	100	8,8	4,9	0
2,22	0	0,4	87,64	100	8,4	4,9	0
2,22	0	0,4	87,64	80	8,1	5,4	0
2,22	0	0,4	87,64	100	8,9	5,3	0
2,22	0,25	0,4	87,64	100	12,1	5,6	0,2
2,22	0,25	0,4	87,64	100	10,9	4,1	0,1
2,22	0,25	0,4	87,64	100	10,6	4,4	0
2,22	0,25	0,4	87,64	100	11,8	4,3	0,1
2,22	0,25	0,4	87,64	100	11,3	4,9	0,3
2,22	0,25	0,4	87,64	100	11,8	4,8	0,2
2,22	0,25	0,4	87,64	100	11,1	5,5	0,2
2,22	0,25	0,4	87,64	100	12,1	4,6	0,1
2,22	0,25	0,4	87,64	100	11,2	4,7	0
2,22	0,49	0,4	87,64	80	10,6	5,1	0,3
2,22	0,49	0,4	87,64	100	9,1	6,3	0,2
2,22	0,49	0,4	87,64	100	9,4	5,2	0,3
2,22	0,49	0,4	87,64	100	10,3	5,5	0,1
2,22	0,49	0,4	87,64	100	10,2	5,5	0,1
2,22	0,49	0,4	87,64	80	9,7	5,9	0,1
2,22	0,49	0,4	87,64	100	9,9	6,1	0,3
2,22	0,49	0,4	87,64	100	9,1	5,4	0,2
2,22	0,49	0,4	87,64	100	9,5	5,7	0,1
4,44	0	0,4	87,64	80	7,1	6,3	0,2
4,44	0	0,4	87,64	100	7,1	5,1	0,2
4,44	0	0,4	87,64	100	6,3	5,5	0,1
4,44	0	0,4	87,64	80	6,1	5,5	0,2
4,44	0	0,4	87,64	80	5,9	5,4	0,3
4,44	0	0,4	87,64	80	6,4	6,1	0,3
4,44	0	0,4	87,64	100	6,5	6,1	0,2
4,44	0	0,4	87,64	80	6,2	4,8	0,2
4,44	0	0,4	87,64	80	5,9	5,1	0,2
4,44	0,25	0,4	87,64	100	8,5	6,1	0,4
4,44	0,25	0,4	87,64	80	8,1	5,9	0,2
4,44	0,25	0,4	87,64	100	7,4	5,3	0,4
4,44	0,25	0,4	87,64	100	7,6	5,1	0,3
4,44	0,25	0,4	87,64	100	7,5	5,5	0,2
4,44	0,25	0,4	87,64	80	8,2	5,8	0,3
4,44	0,25	0,4	87,64	100	8,4	6,1	0,4
4,44	0,25	0,4	87,64	80	7,4	6,1	0,3
4,44	0,25	0,4	87,64	80	7,7	5,4	0,4
4,44	0,49	0,4	87,64	100	8,9	6,5	0,5
4,44	0,49	0,4	87,64	100	8,1	6,3	0,4
4,44	0,49	0,4	87,64	100	7,9	5,9	0,2
4,44	0,49	0,4	87,64	100	9,3	5,3	0,4
4,44	0,49	0,4	87,64	100	8,8	6,1	0,5
4,44	0,49	0,4	87,64	100	8,5	5,7	0,5
4,44	0,49	0,4	87,64	100	8,5	5,9	0,3
4,44	0,49	0,4	87,64	100	8,9	5,5	0,4
4,44	0,49	0,4	87,64	100	8,4	5,8	0,4
0	0	0	131,46	0	0	0	0
0	0	0	131,46	0	0	0	0
0	0	0	131,46	0	0	0	0
0	0	0	131,46	0	0	0	0
0	0	0	131,46	0	0	0	0
0	0	0	131,46	0	0	0	0
0	0	0	131,46	0	0	0	0
0	0	0	131,46	0	0	0	0
0	0	0	131,46	0	0	0	0
0	0,25	0	131,46	0	0	0	0
0	0,25	0	131,46	0	0	0	0
0	0,25	0	131,46	0	0	0	0
0	0,25	0	131,46	0	0	0	0
0	0,25	0	131,46	0	0	0	0
0	0,25	0	131,46	0	0	0	0
0	0,25	0	131,46	0	0	0	0
0	0,25	0	131,46	0	0	0	0
0	0,25	0	131,46	0	0	0	0
0	0,49	0	131,46	0	0	0	0
0	0,49	0	131,46	0	0	0	0
0	0,49	0	131,46	0	0	0	0
0	0,49	0	131,46	0	0	0	0
0	0,49	0	131,46	0	0	0	0
0	0,49	0	131,46	0	0	0	0
0	0,49	0	131,46	0	0	0	0
0	0,49	0	131,46	0	0	0	0
0	0,49	0	131,46	0	0	0	0
2,22	0	0	131,46	40	4,3	2,9	0
2,22	0	0	131,46	60	2,9	3,1	0
2,22	0	0	131,46	40	3,6	3,5	0
2,22	0	0	131,46	40	4,7	2,5	0
2,22	0	0	131,46	40	3,5	3,6	0
2,22	0	0	131,46	40	3,9	3,3	0
2,22	0	0	131,46	60	4,9	3,4	0
2,22	0	0	131,46	60	4,2	3,8	0
2,22	0	0	131,46	40	4,4	2,9	0
2,22	0,25	0	131,46	40	4,9	3,2	0
2,22	0,25	0	131,46	40	5,5	2,9	0
2,22	0,25	0	131,46	60	5,2	3,6	0,1
2,22	0,25	0	131,46	40	4,8	2,7	0
2,22	0,25	0	131,46	40	5,1	3,3	0
2,22	0,25	0	131,46	40	4,7	3,4	0,1
2,22	0,25	0	131,46	40	4,9	3,1	0
2,22	0,25	0	131,46	60	5,2	3,1	0,1
2,22	0,25	0	131,46	40	5,1	3,3	0
2,22	0,49	0	131,46	40	2	3,1	0,3
2,22	0,49	0	131,46	40	2,3	2,9	0
2,22	0,49	0	131,46	60	2,7	4,1	0,1
2,22	0,49	0	131,46	20	3	3,9	0
2,22	0,49	0	131,46	40	2	3,7	0
2,22	0,49	0	131,46	40	2	4,6	0,2
2,22	0,49	0	131,46	40	3,3	3,8	0
2,22	0,49	0	131,46	40	2	4,1	0
2,22	0,49	0	131,46	40	3,3	3,9	0,1
4,44	0	0	131,46	20	2	3,1	0,2
4,44	0	0	131,46	40	3,7	4,1	0
4,44	0	0	131,46	60	3	3,5	0,1
4,44	0	0	131,46	60	1	3,3	0
4,44	0	0	131,46	40	2	3,1	0
4,44	0	0	131,46	20	2	3,6	0,1
4,44	0	0	131,46	60	3,3	3,5	0
4,44	0	0	131,46	40	2	3,4	0
4,44	0	0	131,46	40	2	3,3	0,1
4,44	0,25	0	131,46	60	2,9	3,5	0
4,44	0,25	0	131,46	60	2,8	3,9	0,1
4,44	0,25	0	131,46	40	2	3,8	0,1
4,44	0,25	0	131,46	80	2,7	3,7	0,2
4,44	0,25	0	131,46	40	2	3,1	0
4,44	0,25	0	131,46	40	1,5	3,4	0,2
4,44	0,25	0	131,46	60	2	3,3	0
4,44	0,25	0	131,46	40	2	2,9	0
4,44	0,25	0	131,46	60	3	4,3	0,1
4,44	0,49	0	131,46	60	3,1	4,3	0,1
4,44	0,49	0	131,46	60	3,6	4,6	0
4,44	0,49	0	131,46	80	3,4	4,1	0,2
4,44	0,49	0	131,46	60	3,1	3,9	0,1
4,44	0,49	0	131,46	40	1	3,4	0
4,44	0,49	0	131,46	40	2	3,8	0,2
4,44	0,49	0	131,46	40	1	4,1	0,2
4,44	0,49	0	131,46	60	3,3	3,9	0,1
4,44	0,49	0	131,46	40	1	4,5	0,2
0	0	0,2	131,46	0	0	0	0
0	0	0,2	131,46	0	0	0	0
0	0	0,2	131,46	0	0	0	0
0	0	0,2	131,46	0	0	0	0
0	0	0,2	131,46	0	0	0	0
0	0	0,2	131,46	0	0	0	0
0	0	0,2	131,46	0	0	0	0
0	0	0,2	131,46	0	0	0	0
0	0	0,2	131,46	0	0	0	0
0	0,25	0,2	131,46	0	0	0	0
0	0,25	0,2	131,46	0	0	0	0
0	0,25	0,2	131,46	0	0	0	0
0	0,25	0,2	131,46	0	0	0	0
0	0,25	0,2	131,46	0	0	0	0
0	0,25	0,2	131,46	0	0	0	0
0	0,25	0,2	131,46	0	0	0	0
0	0,25	0,2	131,46	0	0	0	0
0	0,25	0,2	131,46	0	0	0	0
0	0,49	0,2	131,46	0	0	0	0
0	0,49	0,2	131,46	0	0	0	0
0	0,49	0,2	131,46	0	0	0	0
0	0,49	0,2	131,46	0	0	0	0
0	0,49	0,2	131,46	0	0	0	0
0	0,49	0,2	131,46	0	0	0	0
0	0,49	0,2	131,46	0	0	0	0
0	0,49	0,2	131,46	0	0	0	0
0	0,49	0,2	131,46	0	0	0	0
2,22	0	0,2	131,46	80	8,9	3,1	0
2,22	0	0,2	131,46	80	9,1	3,9	0
2,22	0	0,2	131,46	80	7,8	3,2	0
2,22	0	0,2	131,46	100	8,1	3,5	0
2,22	0	0,2	131,46	100	8,5	3,5	0
2,22	0	0,2	131,46	80	8,2	3,6	0
2,22	0	0,2	131,46	100	8,1	3,4	0
2,22	0	0,2	131,46	60	8,6	3,3	0
2,22	0	0,2	131,46	80	8,3	3,9	0
2,22	0,25	0,2	131,46	100	10,9	4,5	0
2,22	0,25	0,2	131,46	100	11,6	3,4	0,1
2,22	0,25	0,2	131,46	100	9,8	3,8	0,1
2,22	0,25	0,2	131,46	100	10,5	3,4	0
2,22	0,25	0,2	131,46	80	10,6	4,4	0
2,22	0,25	0,2	131,46	100	11,5	3,6	0
2,22	0,25	0,2	131,46	100	11,3	4,2	0,1
2,22	0,25	0,2	131,46	80	9,9	3,9	0
2,22	0,25	0,2	131,46	100	10,7	3,1	0
2,22	0,49	0,2	131,46	100	9,7	4,6	0
2,22	0,49	0,2	131,46	100	9,3	4,1	0,1
2,22	0,49	0,2	131,46	80	8,4	3,9	0
2,22	0,49	0,2	131,46	100	9,5	4,4	0,1
2,22	0,49	0,2	131,46	80	9,6	4,2	0
2,22	0,49	0,2	131,46	80	8,9	4,1	0
2,22	0,49	0,2	131,46	100	9,1	4,5	0,1
2,22	0,49	0,2	131,46	100	8,5	3,9	0,1
2,22	0,49	0,2	131,46	80	8,8	4,4	0,2
4,44	0	0,2	131,46	100	5,4	5,1	0
4,44	0	0,2	131,46	80	5,9	4,3	0,1
4,44	0	0,2	131,46	60	5,1	4,2	0,2
4,44	0	0,2	131,46	60	6,3	4,1	0,1
4,44	0	0,2	131,46	80	5,5	5,1	0
4,44	0	0,2	131,46	60	6,1	4,6	0,1
4,44	0	0,2	131,46	80	5,2	4,9	0
4,44	0	0,2	131,46	80	5,7	4,4	0,1
4,44	0	0,2	131,46	60	5,9	4,7	0,2
4,44	0,25	0,2	131,46	60	7,1	5,5	0,2
4,44	0,25	0,2	131,46	80	7,9	5,2	0,2
4,44	0,25	0,2	131,46	100	8,1	4,9	0,1
4,44	0,25	0,2	131,46	80	7,5	4,9	0,2
4,44	0,25	0,2	131,46	100	7,7	5,4	0,3
4,44	0,25	0,2	131,46	80	8,1	4,8	0,2
4,44	0,25	0,2	131,46	100	7,3	5,3	0,1
4,44	0,25	0,2	131,46	80	7,6	4,8	0,1
4,44	0,25	0,2	131,46	100	7,2	5,1	0,1
4,44	0,49	0,2	131,46	80	9,1	5,8	0,2
4,44	0,49	0,2	131,46	100	7,9	4,9	0,1
4,44	0,49	0,2	131,46	100	9,4	5,1	0,3
4,44	0,49	0,2	131,46	100	8,5	4,9	0,3
4,44	0,49	0,2	131,46	80	8,9	5,5	0,2
4,44	0,49	0,2	131,46	100	8,4	5,7	0,1
4,44	0,49	0,2	131,46	100	7,9	5,3	0,2
4,44	0,49	0,2	131,46	80	8,3	5,7	0,2
4,44	0,49	0,2	131,46	100	8,9	5,2	0,1
0	0	0,4	131,46	0	0	0	0
0	0	0,4	131,46	0	0	0	0
0	0	0,4	131,46	0	0	0	0
0	0	0,4	131,46	0	0	0	0
0	0	0,4	131,46	0	0	0	0
0	0	0,4	131,46	0	0	0	0
0	0	0,4	131,46	0	0	0	0
0	0	0,4	131,46	0	0	0	0
0	0	0,4	131,46	0	0	0	0
0	0,25	0,4	131,46	0	0	0	0
0	0,25	0,4	131,46	0	0	0	0
0	0,25	0,4	131,46	0	0	0	0
0	0,25	0,4	131,46	0	0	0	0
0	0,25	0,4	131,46	0	0	0	0
0	0,25	0,4	131,46	0	0	0	0
0	0,25	0,4	131,46	0	0	0	0
0	0,25	0,4	131,46	0	0	0	0
0	0,25	0,4	131,46	0	0	0	0
0	0,49	0,4	131,46	0	0	0	0
0	0,49	0,4	131,46	0	0	0	0
0	0,49	0,4	131,46	0	0	0	0
0	0,49	0,4	131,46	0	0	0	0
0	0,49	0,4	131,46	0	0	0	0
0	0,49	0,4	131,46	0	0	0	0
0	0,49	0,4	131,46	0	0	0	0
0	0,49	0,4	131,46	0	0	0	0
0	0,49	0,4	131,46	0	0	0	0
2,22	0	0,4	131,46	80	7,5	4,1	0
2,22	0	0,4	131,46	80	6,3	4,9	0
2,22	0	0,4	131,46	80	5,9	4,7	0
2,22	0	0,4	131,46	100	6,9	5,2	0
2,22	0	0,4	131,46	80	7,4	4,1	0
2,22	0	0,4	131,46	80	6,8	3,9	0
2,22	0	0,4	131,46	80	7,1	5,1	0
2,22	0	0,4	131,46	80	6,2	4,5	0
2,22	0	0,4	131,46	60	6,7	4,7	0
2,22	0,25	0,4	131,46	80	10,6	5,1	0,1
2,22	0,25	0,4	131,46	100	8,9	4,9	0,1
2,22	0,25	0,4	131,46	100	9,3	4,7	0,1
2,22	0,25	0,4	131,46	80	9,9	4,6	0,1
2,22	0,25	0,4	131,46	100	9,5	4,8	0,2
2,22	0,25	0,4	131,46	80	10,1	5,1	0,1
2,22	0,25	0,4	131,46	100	8,9	4,5	0
2,22	0,25	0,4	131,46	80	9,7	4,6	0,1
2,22	0,25	0,4	131,46	100	9,2	4,1	0
2,22	0,49	0,4	131,46	60	9,7	5,5	0,1
2,22	0,49	0,4	131,46	80	7,5	4,9	0,3
2,22	0,49	0,4	131,46	100	7,8	5,2	0,2
2,22	0,49	0,4	131,46	80	8,6	3,8	0,2
2,22	0,49	0,4	131,46	100	7,9	5,1	0
2,22	0,49	0,4	131,46	80	8,4	4,7	0,2
2,22	0,49	0,4	131,46	100	9,1	3,9	0,1
2,22	0,49	0,4	131,46	80	8,8	4,4	0,1
2,22	0,49	0,4	131,46	100	8,6	4,8	0,1
4,44	0	0,4	131,46	60	4,9	5,9	0,1
4,44	0	0,4	131,46	80	5,6	4,7	0
4,44	0	0,4	131,46	80	6,1	5,2	0,2
4,44	0	0,4	131,46	100	5,5	4,9	0,1
4,44	0	0,4	131,46	60	5,9	5,3	0,2
4,44	0	0,4	131,46	100	5,4	5,5	0,2
4,44	0	0,4	131,46	80	5,8	5,9	0
4,44	0	0,4	131,46	60	6,1	5,7	0,1
4,44	0	0,4	131,46	80	5,2	4,9	0,3
4,44	0,25	0,4	131,46	80	8,1	5,3	0,2
4,44	0,25	0,4	131,46	100	6,7	3,8	0,1
4,44	0,25	0,4	131,46	80	6,9	4,2	0,1
4,44	0,25	0,4	131,46	80	7,3	6,1	0,4
4,44	0,25	0,4	131,46	60	6,9	4,9	0,3
4,44	0,25	0,4	131,46	80	7,5	4,7	0,2
4,44	0,25	0,4	131,46	80	7,2	5,5	0,1
4,44	0,25	0,4	131,46	100	6,5	4,8	0,2
4,44	0,25	0,4	131,46	60	6,9	5,2	0,3
4,44	0,49	0,4	131,46	60	8,1	3,8	0,3
4,44	0,49	0,4	131,46	80	6,7	6,1	0,5
4,44	0,49	0,4	131,46	100	7,8	4,9	0,3
4,44	0,49	0,4	131,46	100	7,1	5,2	0,2
4,44	0,49	0,4	131,46	80	7,9	5,6	0,2
4,44	0,49	0,4	131,46	100	7,5	4,8	0,3
4,44	0,49	0,4	131,46	60	7,4	6,1	0,1
4,44	0,49	0,4	131,46	100	8,1	5,1	0,2
4,44	0,49	0,4	131,46	80	7,7	5,4	0,3
